# Supplementary material for: ﻿Thyridiumlauri sp. nov. (Thyridiaceae, Thyridiales): a new pathogenic fungal species of bay laurel from Italy
Source: MycoKeys. 2024 Nov 15;110:211–36. doi: 10.3897/mycokeys.110.129228 (PMC11584904; doi:10.3897/mycokeys.110.129228)
Supplement: XML Treatment for Thyridium lauri [file mycokeys.110.129228-treatment1.xml]

<!DOCTYPE tp:taxon-treatment
  PUBLIC "-//TaxonX//DTD Taxonomic Treatment Publishing DTD v0 20100105//EN" "tax-treatment-NSO.dtd">
<tp:taxon-treatment xmlns:tp="http://www.plazi.org/taxpub"><tp:treatment-meta><kwd-group><label>Taxon classification</label><kwd>
                <named-content content-type="kingdom">Fungi</named-content>
              </kwd><kwd>
                <named-content content-type="order">Thyridiales</named-content>
              </kwd><kwd>
                <named-content content-type="family">Thyridiaceae</named-content>
              </kwd></kwd-group><mixed-citation publication-type="journal"><person-group><name><surname>Leonardi</surname><given-names>Giuseppa Rosaria</given-names></name><name><surname>Aiello</surname><given-names>Dalia</given-names></name><name><surname>Di Pietro</surname><given-names>Chiara</given-names></name><name><surname>Gugliuzzo</surname><given-names>Antonio</given-names></name><name><surname>Tropea Garzia</surname><given-names>Giovanna</given-names></name><name><surname>Polizzi</surname><given-names>Giancarlo</given-names></name><name><surname>Voglmayr</surname><given-names>Hermann</given-names></name></person-group><article-title>﻿<italic><tp:taxon-name><tp:taxon-name-part taxon-name-part-type="genus" reg="Thyridium">Thyridium</tp:taxon-name-part><tp:taxon-name-part taxon-name-part-type="species" reg="lauri">lauri</tp:taxon-name-part></tp:taxon-name></italic> sp. nov. (<tp:taxon-name><tp:taxon-name-part taxon-name-part-type="family">Thyridiaceae</tp:taxon-name-part></tp:taxon-name>, <tp:taxon-name><tp:taxon-name-part taxon-name-part-type="order">Thyridiales</tp:taxon-name-part></tp:taxon-name>): a new pathogenic fungal species of bay laurel from Italy</article-title><source>MycoKeys</source><day>15</day><month>11</month><year>2024</year><volume>110</volume><fpage>211</fpage><lpage>236</lpage><pub-id pub-id-type="doi">10.3897/mycokeys.110.129228</pub-id></mixed-citation></tp:treatment-meta><tp:nomenclature><label>﻿</label><tp:taxon-name>
              <object-id xmlns:xlink="http://www.w3.org/1999/xlink" content-type="arpha" xlink:type="simple">019233DB-753C-51B5-AAF4-DF771A1C30B4</object-id>
              <tp:taxon-name-part taxon-name-part-type="genus" reg="Thyridium">Thyridium</tp:taxon-name-part>
              <tp:taxon-name-part taxon-name-part-type="species" reg="lauri">lauri</tp:taxon-name-part>
              <object-id xmlns:xlink="http://www.w3.org/1999/xlink" content-type="mycobank" xlink:type="simple">MycoBank No: 854792</object-id>
            </tp:taxon-name><tp:taxon-authority>Voglmayr, D. Aiello &amp; G.R. Leonardi</tp:taxon-authority><tp:taxon-status xmlns:xlink="http://www.w3.org/1999/xlink" xlink:type="simple">sp. nov.</tp:taxon-status><xref ref-type="fig" rid="F6">Figs 6</xref><xref ref-type="fig" rid="F7">, 7</xref></tp:nomenclature><tp:treatment-sec sec-type="etymology" id="SECID0EJPBI"><title>Etymology.</title><p>Referring to its host, <italic><tp:taxon-name><tp:taxon-name-part taxon-name-part-type="genus" reg="Laurus">Laurus</tp:taxon-name-part><tp:taxon-name-part taxon-name-part-type="species" reg="nobilis">nobilis</tp:taxon-name-part></tp:taxon-name></italic>.</p></tp:treatment-sec><tp:treatment-sec sec-type="material" id="SECID0E1PBI"><title>Type.</title><p>Italy • Sicily, Catania province, plant nursery located in Mascali, <named-content xmlns:xlink="http://www.w3.org/1999/xlink" content-type="dwc:verbatimCoordinates" xlink:type="simple"><named-content content-type="geo-json" specific-use="{&#34;type&#34;:&#34;Point&#34;,&#34;coordinates&#34;:[15.204167,37.747500]}" id="NCID0EDQBI" xlink:type="simple">37°44.85'N, 15°12.25'E</named-content></named-content>, isolated from diseased corticated twigs of <italic><tp:taxon-name><tp:taxon-name-part taxon-name-part-type="genus" reg="Laurus">Laurus</tp:taxon-name-part><tp:taxon-name-part taxon-name-part-type="species" reg="nobilis">nobilis</tp:taxon-name-part></tp:taxon-name></italic>, 23 June 2021, G. Polizzi (holotype <abbrev xmlns:xlink="http://www.w3.org/1999/xlink" xlink:title="Department of Botany and Biodiversity Research, University of Vienna" id="ABBRID0ETQBI" xlink:type="simple">WU-MYC</abbrev> 0052725 dried culture; ex-holotype culture ALF11 = <abbrev xmlns:xlink="http://www.w3.org/1999/xlink" xlink:title="Westerdijk Fungal Biodiversity Institute" id="ABBRID0EXQBI" xlink:type="simple">CBS</abbrev> 151898).</p></tp:treatment-sec><tp:treatment-sec sec-type="description" id="SECID0E2QBI"><title>Description.</title><p>On <abbrev xmlns:xlink="http://www.w3.org/1999/xlink" xlink:title="potato dextrose agar" id="ABBRID0EBRBI" xlink:type="simple">PDA</abbrev> reaching 54–56 mm diameter after 21 days, first pale creamy to yellowish, cottony in the centre, with dense whitish aerial mycelium after 14 days, after 1 month colonies ochraceous to umber brown in the centre, with distinct concentric lighter and darker zones, aerial mycelium white or grayish in the centre, sparse or lacking towards the margins, forming dry effused patches of branched aerial conidiophores interspersed with spot-like to effused patches of densely branched conidiophores immersed in white to cream slimy conidial masses; reverse dark umber brown in the centre, with lighter and darker brown concentric zones towards the margins. On <abbrev xmlns:xlink="http://www.w3.org/1999/xlink" xlink:title="D(+)-glucose-monohydrate" id="ABBRID0EFRBI" xlink:type="simple">CMD</abbrev> reaching 59–62 mm diameter after 21 days, colonies first whitish, from the centre becoming greenish brown with age, finally blackish brown in the centre, aerial mycelium sparse to absent, with scant erect branched conidiophores and strands of aggregated radial hyphae on the agar surface. Sporodochia and pycnidia not observed. Conidiation of three types, all of (sub)hyaline, thin-walled cells: (1) on tufts of aerial, several times loosely branched conidiophores, with straight elongate hyphal conidiophore cells and cylindrical to narrowly-ampulliform terminal or lateral conidiogenous cells (phialides) of variable length up to 50 µm long, producing conidia terminally; (2) on densely branched, interwoven-aggregated conidiophores, with knobby to sinuous conidiophore cells and terminal or lateral conidiogenous cells (polyphialides) of variable, irregular flexuous-knobby shape, 4–18 × 1.2–3.6 µm (n = 155), forming conidia terminally and/or laterally; and (3) on straight to bent adelophialides formed singly on hyphae at more or less right angles, 1–13 × 0.7–1.8 μm (n = 56), with a tiny pericline apical thickening, but without visible collarettes. Conidia hyaline to subhyaline, thin-walled, of two types: (1) subglobose to broadly ellipsoid, uni- to irregularly multiguttulate, commonly aggregated in spot-like to effuse slimy masses, produced on the branched conidiophore type (2), (2.2–)3.0–3.8(–4.8) × (2.0–)2.3–3.0(–3.7) μm, l/w = (1.0–)1.2–1.5(–1.9) (n = 211); (2) elongate, ellipsoid to allantoid, mostly biguttulate with a guttule near each end, mainly borne from adelophialides but also on conidiophore type (1), (2.3–)3.0–4.0(–4.9) × (1–)1.3–2.0(–2.8) μm, l/w = (1.2–)1.8–2.8(–4.0) (n = 169). Subglobose to broadly ellipsoid conidia mainly produced in masses on <abbrev xmlns:xlink="http://www.w3.org/1999/xlink" xlink:title="potato dextrose agar" id="ABBRID0EJRBI" xlink:type="simple">PDA</abbrev> in older parts of the colony; elongate to allantoid conidia commonly observed on <abbrev xmlns:xlink="http://www.w3.org/1999/xlink" xlink:title="D(+)-glucose-monohydrate" id="ABBRID0ENRBI" xlink:type="simple">CMD</abbrev>, more rarely on <abbrev xmlns:xlink="http://www.w3.org/1999/xlink" xlink:title="potato dextrose agar" id="ABBRID0ERRBI" xlink:type="simple">PDA</abbrev>, produced within 3–4 days mainly in the actively growing younger parts of the colony. On inoculation plugs of <abbrev xmlns:xlink="http://www.w3.org/1999/xlink" xlink:title="potato dextrose agar" id="ABBRID0EVRBI" xlink:type="simple">PDA</abbrev> cultures placed on <abbrev xmlns:xlink="http://www.w3.org/1999/xlink" xlink:title="D(+)-glucose-monohydrate" id="ABBRID0EZRBI" xlink:type="simple">CMD</abbrev> yeast-like cells observed 3 to 4 days after inoculation, developing by budding at one or two ends from swollen subglobose conidia. Sexual morph unknown.</p><fig id="F6" position="float" orientation="portrait"><object-id xmlns:xlink="http://www.w3.org/1999/xlink" content-type="doi" xlink:type="simple">10.3897/mycokeys.110.129228.figure6</object-id><object-id xmlns:xlink="http://www.w3.org/1999/xlink" content-type="arpha" xlink:type="simple">2FB843A1-8615-5F3A-A91B-6D53877C4EB6</object-id><label>Figure 6.</label><caption><p>Colonies of <italic><tp:taxon-name><tp:taxon-name-part taxon-name-part-type="genus" reg="Thyridium">Thyridium</tp:taxon-name-part><tp:taxon-name-part taxon-name-part-type="species" reg="lauri">lauri</tp:taxon-name-part></tp:taxon-name></italic> (ALF 11, ex-holotype culture) <bold>A</bold> on <abbrev xmlns:xlink="http://www.w3.org/1999/xlink" xlink:title="potato dextrose agar" id="ABBRID0ESSBI" xlink:type="simple">PDA</abbrev> (1 month, 22 °C) <bold>B</bold> on <abbrev xmlns:xlink="http://www.w3.org/1999/xlink" xlink:title="potato dextrose agar" id="ABBRID0EYSBI" xlink:type="simple">PDA</abbrev> (1 month, 22 °C), reverse <bold>C</bold> on ½ <abbrev xmlns:xlink="http://www.w3.org/1999/xlink" xlink:title="potato dextrose agar" id="ABBRID0E5SBI" xlink:type="simple">PDA</abbrev> (21 days, 22 °C) <bold>D</bold> on <abbrev xmlns:xlink="http://www.w3.org/1999/xlink" xlink:title="D(+)-glucose-monohydrate" id="ABBRID0EETBI" xlink:type="simple">CMD</abbrev> (21 days, 22 °C).</p></caption><graphic xmlns:xlink="http://www.w3.org/1999/xlink" xlink:href="mycokeys-110-211-g006.jpg" position="float" orientation="portrait" xlink:type="simple" id="oo_1175435.jpg"><uri content-type="original_file" xlink:type="simple">https://binary.pensoft.net/fig/1175435</uri></graphic></fig><fig id="F7" position="float" orientation="portrait"><object-id xmlns:xlink="http://www.w3.org/1999/xlink" content-type="doi" xlink:type="simple">10.3897/mycokeys.110.129228.figure7</object-id><object-id xmlns:xlink="http://www.w3.org/1999/xlink" content-type="arpha" xlink:type="simple">029D7C60-0774-5F31-8397-4EFC27BBEAF5</object-id><label>Figure 7.</label><caption><p>Morphology of <italic><tp:taxon-name><tp:taxon-name-part taxon-name-part-type="genus" reg="Thyridium">Thyridium</tp:taxon-name-part><tp:taxon-name-part taxon-name-part-type="species" reg="lauri">lauri</tp:taxon-name-part></tp:taxon-name></italic> (<bold>a–c, e–h, t.</bold> ALF6; <bold>d, i, j, k, m–o, r, s.</bold> ALF11; <bold>l, p, q.</bold> ALF2) <bold>a</bold> tufts of aerial conidiophore type 1 interspersed with patches of conidiophore type 2 submerged in slimy conidal masses (<abbrev xmlns:xlink="http://www.w3.org/1999/xlink" xlink:title="potato dextrose agar" id="ABBRID0EIUBI" xlink:type="simple">PDA</abbrev>, 1 month) <bold>b</bold> inoculation plug of <abbrev xmlns:xlink="http://www.w3.org/1999/xlink" xlink:title="potato dextrose agar" id="ABBRID0EOUBI" xlink:type="simple">PDA</abbrev> culture on <abbrev xmlns:xlink="http://www.w3.org/1999/xlink" xlink:title="D(+)-glucose-monohydrate" id="ABBRID0ESUBI" xlink:type="simple">CMD</abbrev> showing branched aerial conidiophore type 1 (11 days) <bold>c</bold> densely branched conidiophore type 2, showing flexuous-knobby conidiophore cells and irregular terminal and lateral conidiogenous cells (<abbrev xmlns:xlink="http://www.w3.org/1999/xlink" xlink:title="potato dextrose agar" id="ABBRID0EYUBI" xlink:type="simple">PDA</abbrev>, 1 month) <bold>d–f</bold> loosely branched conidiophore type 1 showing straight terminal and lateral conidiophore and conidiogenous cells (<abbrev xmlns:xlink="http://www.w3.org/1999/xlink" xlink:title="potato dextrose agar" id="ABBRID0E5UBI" xlink:type="simple">PDA</abbrev>, 1 month) <bold>g, h</bold> irregular conidiogenous cells from conidiophore type 2, showing terminal and lateral conidiation (<abbrev xmlns:xlink="http://www.w3.org/1999/xlink" xlink:title="potato dextrose agar" id="ABBRID0EEVBI" xlink:type="simple">PDA</abbrev>, 1 month) <bold>i</bold> ampulliform conidiogenous cell from conidiophore type 1 (<abbrev xmlns:xlink="http://www.w3.org/1999/xlink" xlink:title="D(+)-glucose-monohydrate" id="ABBRID0EKVBI" xlink:type="simple">CMD</abbrev>, 11 days) <bold>j</bold> surface mycelium with hyphal strand and adelophialides with ellipsoid-allantoid conidia (<abbrev xmlns:xlink="http://www.w3.org/1999/xlink" xlink:title="D(+)-glucose-monohydrate" id="ABBRID0EQVBI" xlink:type="simple">CMD</abbrev>, 11 days) <bold>k–r</bold> adelophialides on hyphae with ellipsoid-allantoid conidia (<bold>k, l, p–r</bold><abbrev xmlns:xlink="http://www.w3.org/1999/xlink" xlink:title="D(+)-glucose-monohydrate" id="ABBRID0EYVBI" xlink:type="simple">CMD</abbrev>, 11 days; <bold>m–o</bold><abbrev xmlns:xlink="http://www.w3.org/1999/xlink" xlink:title="potato dextrose agar" id="ABBRID0E5VBI" xlink:type="simple">PDA</abbrev>, 3 days) <bold>s</bold> swollen conidia showing yeast-like budding (arrows; <abbrev xmlns:xlink="http://www.w3.org/1999/xlink" xlink:title="potato dextrose agar" id="ABBRID0EEWBI" xlink:type="simple">PDA</abbrev> plug on <abbrev xmlns:xlink="http://www.w3.org/1999/xlink" xlink:title="D(+)-glucose-monohydrate" id="ABBRID0EIWBI" xlink:type="simple">CMD</abbrev>, 3 days) <bold>t</bold> subglobose conidia from conidiophore type 2 (<abbrev xmlns:xlink="http://www.w3.org/1999/xlink" xlink:title="potato dextrose agar" id="ABBRID0EOWBI" xlink:type="simple">PDA</abbrev>, 1 month). All from pure cultures grown at 22 °C. Scale bars: 100 μm (<bold>a, b</bold>); 10 μm (<bold>c–f, j</bold>); 5 μm (<bold>g–i, k, l, s, t</bold>); 3 μm (<bold>m–r</bold>).</p></caption><graphic xmlns:xlink="http://www.w3.org/1999/xlink" xlink:href="mycokeys-110-211-g007.jpg" position="float" orientation="portrait" xlink:type="simple" id="oo_1175436.jpg"><uri content-type="original_file" xlink:type="simple">https://binary.pensoft.net/fig/1175436</uri></graphic></fig></tp:treatment-sec><tp:treatment-sec sec-type="material" id="SECID0E6WBI"><title>Additional specimens examined.</title><p>Italy • Sicily, Catania province, plant nursery located in Giarre, <named-content xmlns:xlink="http://www.w3.org/1999/xlink" content-type="dwc:verbatimCoordinates" xlink:type="simple"><named-content content-type="geo-json" specific-use="{&#34;type&#34;:&#34;Point&#34;,&#34;coordinates&#34;:[15.192000,37.696833]}" id="NCID0EIXBI" xlink:type="simple">37°41.81'N, 15°11.52'E</named-content></named-content>, isolated from twig necrosis of <italic><tp:taxon-name><tp:taxon-name-part taxon-name-part-type="genus" reg="Laurus">Laurus</tp:taxon-name-part><tp:taxon-name-part taxon-name-part-type="species" reg="nobilis">nobilis</tp:taxon-name-part></tp:taxon-name></italic>, 10 June 2021, G. Polizzi (<abbrev xmlns:xlink="http://www.w3.org/1999/xlink" xlink:title="Department of Botany and Biodiversity Research, University of Vienna" id="ABBRID0EYXBI" xlink:type="simple">WU-MYC</abbrev> 0052726, dried culture ALF2; <abbrev xmlns:xlink="http://www.w3.org/1999/xlink" xlink:title="Westerdijk Fungal Biodiversity Institute" id="ABBRID0E3XBI" xlink:type="simple">CBS</abbrev> 151896); • Catania province, plant nursery located in Giarre, <named-content xmlns:xlink="http://www.w3.org/1999/xlink" content-type="dwc:verbatimCoordinates" xlink:type="simple"><named-content content-type="geo-json" specific-use="{&#34;type&#34;:&#34;Point&#34;,&#34;coordinates&#34;:[15.192000,37.696833]}" id="NCID0EDYBI" xlink:type="simple">37°41.81'N, 15°11.52'E</named-content></named-content>, isolated from twig necrosis of <italic><tp:taxon-name><tp:taxon-name-part taxon-name-part-type="genus" reg="Laurus">Laurus</tp:taxon-name-part><tp:taxon-name-part taxon-name-part-type="species" reg="nobilis">nobilis</tp:taxon-name-part></tp:taxon-name></italic>, 10 June 2021, G. Polizzi (<abbrev xmlns:xlink="http://www.w3.org/1999/xlink" xlink:title="Department of Botany and Biodiversity Research, University of Vienna" id="ABBRID0ETYBI" xlink:type="simple">WU-MYC</abbrev> 0052727, dried culture ALF6; <abbrev xmlns:xlink="http://www.w3.org/1999/xlink" xlink:title="Westerdijk Fungal Biodiversity Institute" id="ABBRID0EXYBI" xlink:type="simple">CBS</abbrev> 151897).</p><p>Based on the results of molecular phylogenies (Fig. <xref ref-type="fig" rid="F3">3</xref>) and the synonymy of <italic><tp:taxon-name><tp:taxon-name-part taxon-name-part-type="genus" reg="Phialemoniopsis">Phialemoniopsis</tp:taxon-name-part></tp:taxon-name></italic> with <italic><tp:taxon-name><tp:taxon-name-part taxon-name-part-type="genus" reg="Thyridium">Thyridium</tp:taxon-name-part></tp:taxon-name></italic> two recently described <italic><tp:taxon-name><tp:taxon-name-part taxon-name-part-type="genus" reg="Phialemoniopsis">Phialemoniopsis</tp:taxon-name-part></tp:taxon-name></italic> species are here combined in <italic><tp:taxon-name><tp:taxon-name-part taxon-name-part-type="genus" reg="Thyridium">Thyridium</tp:taxon-name-part></tp:taxon-name></italic>.</p></tp:treatment-sec><tp:treatment-sec><!--Section generated to contain objects referenced in tp:taxon-treatment.--><fig id="F3" position="float" orientation="portrait"><object-id xmlns:xlink="http://www.w3.org/1999/xlink" content-type="doi" xlink:type="simple">10.3897/mycokeys.110.129228.figure3</object-id><object-id xmlns:xlink="http://www.w3.org/1999/xlink" content-type="arpha" xlink:type="simple">CBBCF58C-05FC-5B7C-9010-0BFF5661FCE0</object-id><label>Figure 3.</label><caption><p>Phylogram of the best <abbrev xmlns:xlink="http://www.w3.org/1999/xlink" xlink:title="Maximum likelihood" id="ABBRID0ESHBI" xlink:type="simple">ML</abbrev> tree (-lnL = 13574.613578) revealed by RAxML from an analysis of the combined ITS-<abbrev xmlns:xlink="http://www.w3.org/1999/xlink" xlink:title="large-subunit" id="ABBRID0EWHBI" xlink:type="simple">LSU</abbrev>-<italic><abbrev xmlns:xlink="http://www.w3.org/1999/xlink" xlink:title="partial alpha-actin" id="ABBRID0E2HBI" xlink:type="simple">act1</abbrev></italic>-<italic>rpb2</italic>-<italic>tef1</italic>-<italic>tub2</italic> matrix of <italic><tp:taxon-name><tp:taxon-name-part taxon-name-part-type="genus" reg="Thyridium">Thyridium</tp:taxon-name-part></tp:taxon-name></italic>, showing the phylogenetic position of the new species from diseased <italic><tp:taxon-name><tp:taxon-name-part taxon-name-part-type="genus" reg="Laurus">Laurus</tp:taxon-name-part><tp:taxon-name-part taxon-name-part-type="species" reg="nobilis">nobilis</tp:taxon-name-part></tp:taxon-name></italic> (bold), with <italic><tp:taxon-name><tp:taxon-name-part taxon-name-part-type="genus" reg="Annulusmagnus">Annulusmagnus</tp:taxon-name-part><tp:taxon-name-part taxon-name-part-type="species" reg="triseptatus">triseptatus</tp:taxon-name-part></tp:taxon-name></italic>, <italic><tp:taxon-name><tp:taxon-name-part taxon-name-part-type="genus" reg="Ascitendus">Ascitendus</tp:taxon-name-part><tp:taxon-name-part taxon-name-part-type="species" reg="austriacus">austriacus</tp:taxon-name-part></tp:taxon-name></italic> and <italic><tp:taxon-name><tp:taxon-name-part taxon-name-part-type="genus" reg="Myrmecridium">Myrmecridium</tp:taxon-name-part><tp:taxon-name-part taxon-name-part-type="species" reg="montsegurinum">montsegurinum</tp:taxon-name-part></tp:taxon-name></italic> selected as outgroup to root the tree. Maximum Likelihood (<abbrev xmlns:xlink="http://www.w3.org/1999/xlink" xlink:title="Maximum likelihood" id="ABBRID0EYJBI" xlink:type="simple">ML</abbrev>) and Maximum Parsimony (<abbrev xmlns:xlink="http://www.w3.org/1999/xlink" xlink:title="Maximum parsimony" id="ABBRID0E3JBI" xlink:type="simple">MP</abbrev>) bootstrap support above 70% are given at first and second position, respectively, above or below the branches. ET = epitype; HT = holotype.</p></caption><graphic xmlns:xlink="http://www.w3.org/1999/xlink" xlink:href="mycokeys-110-211-g003.jpg" position="float" orientation="portrait" xlink:type="simple" id="oo_1175432.jpg"><uri content-type="original_file" xlink:type="simple">https://binary.pensoft.net/fig/1175432</uri></graphic></fig></tp:treatment-sec></tp:taxon-treatment>
