# Supplementary material for: ﻿Thyridiumlauri sp. nov. (Thyridiaceae, Thyridiales): a new pathogenic fungal species of bay laurel from Italy
Source: MycoKeys. 2024 Nov 15;110:211–36. doi: 10.3897/mycokeys.110.129228 (PMC11584904; doi:10.3897/mycokeys.110.129228)
Supplement: XML Treatment for Thyridium xishuangbannaense [file mycokeys.110.129228-treatment3.xml]

<!DOCTYPE tp:taxon-treatment
  PUBLIC "-//TaxonX//DTD Taxonomic Treatment Publishing DTD v0 20100105//EN" "tax-treatment-NSO.dtd">
<tp:taxon-treatment xmlns:tp="http://www.plazi.org/taxpub"><tp:treatment-meta><kwd-group><label>Taxon classification</label><kwd>
                <named-content content-type="kingdom">Fungi</named-content>
              </kwd><kwd>
                <named-content content-type="order">Thyridiales</named-content>
              </kwd><kwd>
                <named-content content-type="family">Thyridiaceae</named-content>
              </kwd></kwd-group><mixed-citation publication-type="journal"><person-group><name><surname>Leonardi</surname><given-names>Giuseppa Rosaria</given-names></name><name><surname>Aiello</surname><given-names>Dalia</given-names></name><name><surname>Di Pietro</surname><given-names>Chiara</given-names></name><name><surname>Gugliuzzo</surname><given-names>Antonio</given-names></name><name><surname>Tropea Garzia</surname><given-names>Giovanna</given-names></name><name><surname>Polizzi</surname><given-names>Giancarlo</given-names></name><name><surname>Voglmayr</surname><given-names>Hermann</given-names></name></person-group><article-title>﻿<italic><tp:taxon-name><tp:taxon-name-part taxon-name-part-type="genus" reg="Thyridium">Thyridium</tp:taxon-name-part><tp:taxon-name-part taxon-name-part-type="species" reg="lauri">lauri</tp:taxon-name-part></tp:taxon-name></italic> sp. nov. (<tp:taxon-name><tp:taxon-name-part taxon-name-part-type="family">Thyridiaceae</tp:taxon-name-part></tp:taxon-name>, <tp:taxon-name><tp:taxon-name-part taxon-name-part-type="order">Thyridiales</tp:taxon-name-part></tp:taxon-name>): a new pathogenic fungal species of bay laurel from Italy</article-title><source>MycoKeys</source><day>15</day><month>11</month><year>2024</year><volume>110</volume><fpage>211</fpage><lpage>236</lpage><pub-id pub-id-type="doi">10.3897/mycokeys.110.129228</pub-id></mixed-citation></tp:treatment-meta><tp:nomenclature><label>﻿</label><tp:taxon-name>
              <object-id xmlns:xlink="http://www.w3.org/1999/xlink" content-type="arpha" xlink:type="simple">6BB79D7B-CB54-519E-A461-98D975B78B98</object-id>
              <tp:taxon-name-part taxon-name-part-type="genus" reg="Thyridium">Thyridium</tp:taxon-name-part>
              <tp:taxon-name-part taxon-name-part-type="species" reg="xishuangbannaense">xishuangbannaense</tp:taxon-name-part>
              <object-id xmlns:xlink="http://www.w3.org/1999/xlink" content-type="mycobank" xlink:type="simple">MycoBank No: 854794</object-id>
            </tp:taxon-name><tp:taxon-authority>(Karun., Tibpromma &amp; X.F. Liu) Voglmayr</tp:taxon-authority><tp:taxon-status xmlns:xlink="http://www.w3.org/1999/xlink" xlink:type="simple">comb. nov.</tp:taxon-status><tp:nomenclature-citation-list><tp:nomenclature-citation><tp:taxon-name>
                  <tp:taxon-name-part taxon-name-part-type="genus" reg="Phialemoniopsis">Phialemoniopsis</tp:taxon-name-part>
                  <tp:taxon-name-part taxon-name-part-type="species" reg="xishuangbannaensis">xishuangbannaensis</tp:taxon-name-part>
                </tp:taxon-name><comment>Karun., Tibpromma &amp; X.F. Liu, in <xref ref-type="bibr" rid="B51">Liu et al. (2023)</xref>. Basionym.</comment></tp:nomenclature-citation></tp:nomenclature-citation-list></tp:nomenclature><ref-list><ref id="B51"><mixed-citation xmlns:xlink="http://www.w3.org/1999/xlink" xlink:type="simple"><person-group><name name-style="western"><surname>Liu</surname><given-names>XF</given-names></name><name name-style="western"><surname>Tibpromma</surname><given-names>S</given-names></name><name name-style="western"><surname>Hughes</surname><given-names>AC</given-names></name><name name-style="western"><surname>Chethana</surname><given-names>KWT</given-names></name><name name-style="western"><surname>Wijayawardene</surname><given-names>NN</given-names></name><name name-style="western"><surname>Dai</surname><given-names>DQ</given-names></name><name name-style="western"><surname>Du</surname><given-names>TY</given-names></name><name name-style="western"><surname>Elgorban</surname><given-names>AM</given-names></name><name name-style="western"><surname>Stephenson</surname><given-names>SL</given-names></name><name name-style="western"><surname>Suwannarach</surname><given-names>N</given-names></name><name name-style="western"><surname>Xu</surname><given-names>JC</given-names></name><name name-style="western"><surname>Lu</surname><given-names>L</given-names></name><name name-style="western"><surname>Xu</surname><given-names>RF</given-names></name><name name-style="western"><surname>Maharachchikumbura</surname><given-names>SSN</given-names></name><name name-style="western"><surname>Zhao</surname><given-names>CL</given-names></name><name name-style="western"><surname>Bhat</surname><given-names>DJ</given-names></name><name name-style="western"><surname>Sun</surname><given-names>YM</given-names></name><name name-style="western"><surname>Karunarathna</surname><given-names>SC</given-names></name><name name-style="western"><surname>Mortimer</surname><given-names>PE</given-names></name></person-group> (<year>2023</year>) <article-title>Culturable mycota on bats in central and southern Yunnan Province China.</article-title><source>Mycosphere</source><volume>14</volume>(<issue>1</issue>): <fpage>497</fpage>–<lpage>662</lpage>. <ext-link xlink:href="10.5943/mycosphere/14/1/7" ext-link-type="doi" xlink:type="simple">https://doi.org/10.5943/mycosphere/14/1/7</ext-link></mixed-citation></ref></ref-list></tp:taxon-treatment>
